# Supplementary material for: Clinical expression of cystic fibrosis in a large cohort of Italian siblings
Source: BMC Pulm Med. 2018 Dec 22;18:196. doi: 10.1186/s12890-018-0766-6 (PMC6303904; doi:10.1186/s12890-018-0766-6)
Supplement: Supplementary file 1 — Table S1. Clinical and genetic data of the 208 patients with CF included in the study. (XLSX 44 kb) [file 12890_2018_766_MOESM1_ESM.xlsx]

## Sheet: Foglio1
Additional file 1: Table S1: Clinical and genetic data of the 208 patients with CF included in the study
	PAIR NUMBER	DIAGNOSED BY NEONATAL SCREENING (NBS)	MECONIUM ILEUS (MI)	DIOS (D)	SWEAT CHLORIDE AT DIAGNOSIS (mEq/L)	CFTR GENOTYPE	PANCREATIC STATUS (I: INSUFFICIENCY; S: SUFFICIENCY)	RECURRENT PANCREATITIS, REC	I FEV1%	INTERMEDIATE FEV1%	LAST FEV1% AVAILABLE SEVERE LUNG DISEASE	P. AERUGINOSA COLONIZATION	MRSA COLONIZATION	S. AUREUS COLONIZATION	S. MALTOPHILIA COLONIZATION	B. CEPACIA COLONIZATION	CF LIVER DISEASE	CF RELATED DIABETES	NASAL POLYPOSIS REQUIRING SURGERY (NP)
1	1 A				112	F508del/E831X	I		100		99
2	1 B				120	F508del/E831X	I		100		101
3	2 A				104	I1234V/I1234V	S		26	30	10	CHR
4	2 B				96	I1234V/I1234V	S		70	64	71
5	3 A	NBS			107	G85E/[R117L,L997F]	S		110		96								NP
6	3 B				80	G85E/[R117L,L997F]	S		100		90			CHR					NP
7	4 A				110	R334W/G85E	S		81		70			CHR				CFRD
8	4 B				100	R334W/G85E	S		81		60	CHR		CHR				CFRD	NP
9	5 A	NBS			88	F508del/2789+5G>A	S				111			CHR
10	5 B				90	F508del/2789+5G>A	S				91			CHR
15	8 A				73	Q220X/A1006E	S	REC	95		75	CHR
16	8 B				63	Q220X/A1006E	S		120	90	82	CHR	CHR						NP
17	9 A	NBS			88	N1303K/G1244E	I		110		103				CHR				NP
18	9 B				133	N1303K/G1244E	I		100		98			CHR	CHR
19	10 A	NBS			54	F508del/P5L	S		98		91			CHR
20	10 B	NBS			68	F508del/P5L	S		115		112			CHR
21	11 A				58	F508del/P5L	S		120		111			CHR
22	11 B				84	F508del/P5L	S				107			CHR
23	12 A				84	R347P/2184insA	S		78		70			CHR
24	12 B				88	R347P/2184insA	S				68			CHR
25	13 A				89	F508del/U	I				85			CHR
26	13 B				80	F508del/U	I				88			CHR
27	14 A	NBS			>60	F508del/G542X	I				59			CHR
28	14 B	NBS			>60	F508del/G542X	I				65			CHR
29	15 A	NBS			93	F508del/N1303K	I				83			CHR
30	15 B	NBS			99	F508del/N1303K	I				83			CHR
31	16 A	NBS			80	2789+5G>A/1342-2A>C	S				93
32	16 B	NBS			85	2789+5G>A/1342-2A>C	S				91
33	17 A	NBS			116	F508del/W1282X	I		85		80			CHR					NP
34	17 B		MI		120	F508del/W1282X	I				71			CHR
35	18 A				79	E1104X/E1104X	I				97	CHR							NP
36	18 B				83	E1104X/E1104X	I				50	CHR
37	19 A				100	F508del/F508del	I		83		39	CHR		CHR				CFRD
38	19 B				93	F508del/F508del	I		114		37	CHR		CHR				CFRD
41	21 A				92	R374P/R374P	S		110		86			CHR
42	21 B				60	R374P/R374P	S				84
43	22 A				110	F508del/2789+5G>A	S		91		79				CHR
44	22 B	NBS			125	F508del/2789+5G>A	S				84			CHR
45	23 A				77	F508del/711+3A>G	S				66			CHR
46	23 B				101	F508del/711+3A>G	S		79		86
47	24 A				109	F508del/S1455X	I				120
48	24 B				102	F508del/S1455X	I				96
49	25 A	NBS			101	F508del/G542X	I				80
50	25 B				113	F508del/G542X	I				68			CHR
51	26 A		MI		111	F508del/E585X	S				92	CHR
52	26 B	NBS			108	F508del/E585X	S				80	CHR
53	27 A	NBS	MI		110	F508del/G542X	I
54	27 B	NBS			164	F508del/G542X	I
63	32 A				95	L1077P/[E504X-1898+73T->G]	S				91			CHR					NP
64	32 B	NBS			127	L1077P/[E504X-1898+73T->G]	S				78	CHR
65	33 A				76	F508del/E831X	S		119		109
66	33 B				89	F508del/E831X	S		117		98
67	34 A				80	DELe2/C1002-1110_1113DEL	S		60	34	31
68	34 B				63	DELe2/C1002-1110_1113DEL	S		101	80	75
71	36 A	NBS			100	F508del/F508del	I				62
72	36 B				125	F508del/F508del	I				67
73	37 A	NBS			103	2789+5G->A/DELe2	S				93
74	37 B				96	2789+5G->A/DELe2	S				105
75	38 A	NBS			113	F508del/DUPe19	I				109
76	38 B	NBS			105	F508del/DUPe19	I				106
77	39 A	NBS			93	F508del/R334W	I				104			CHR			NO
78	39 B	NBS			93	F508del/R334W	I				95						CIRRHOSIS		NP
79	40 A		MI		101	F508del/N1303K	I		69		50
80	40 B	NBS			115	F508del/N1303K	I		108	104	119	CHR		CHR
81	41 A				94	F508del/3878delG	S				57	CHR					NO
82	41 B				99	F508del/3878delG	S				68	CHR					CIRRHOSIS
83	42 A				134	F508del/N1303K	I				39					CHR		CFRD
84	42 B				120	F508del/N1303K	I				62					CHR		CFRD
87	44 A				124	F508del/F508del	I				91	CHR					CIRRHOSIS
88	44 B				103	F508del/F508del	I				76	CHR					NO
93	47 A				95	F508del/G1244E	I				64	CHR
94	47 B				90	F508del/G1244E	I				54	CHR
95	48 A				109	[R74W,V201M,D1270N]/N1303K	S				119
96	48 B				65	[R74W,V201M,D1270N]/N1303K	S				95
99	50 A				95	F508del/F508del	I				54	CHR		CHR			CIRRHOSIS
100	50 B				91	F508del/F508del	I				100	CHR		CHR			NO
101	51 A				84	G542X/4016insT	I				113			CHR			CIRRHOSIS
102	51 B				84	G542X/4016insT	I				95			CHR			NO
103	52 A				114	F508del/F508del	I				80				CHR
104	52 B				90	F508del/F508del	I				93								NP
105	53 A				100	F508del/F508del	I		78		71	CHR					BILIARY CIRRHOSIS	CFRD
106	53 B				100	F508del/F508del	I		43	21	21	CHR					NO	CFRD
107	54 A		MI		89	F508del/F508del	I		96		84	CHR
108	54 B		MI		120	F508del/F508del	I		110	102	72	CHR
109	55 A				69	F508del/3849+10kbC	S				46	CHR
110	55 B				70	F508del/3849+10kbC	S				68	CHR
111	56 A	NBS			84	F508del/G542X	I							CHR
112	56 B				105	F508del/G542X	I							CHR
113	57 A				103	3272-26A>G/E585X	S		48		32	CHR		CHR	CHR
114	57 B				110	3272-26A>G/E585X	S		94		90	CHR		CHR
115	58 A				113	G542X/711+3A>G	S			44	39			CHR
116	58 B				86	G542X/711+3A>G	S		113	101	114
117	59 A				102	G542X/U	I				100			CHR
118	59 B				81	G542X/U	I				106			CHR
119	60 A				119	F508del/F508del	I		56		32	CHR				CHR
120	60 B				94	F508del/F508del	I		100		94	CHR				CHR
121	61 A				60	F508del/U	S				39			CHR
122	61 B				67	F508del/U	S				51			CHR
123	62 A				115	F508del/G542X	I		46		22	CHR		CHR				CFRD
124	62 B				79	F508del/G542X	I		48		15	CHR		CHR				CFRD
127	64 A				114	F508del/U	S		69		63	CHR
128	64 B				80	F508del/U	S		94		65			CHR
129	65 A				100	F508del/876-10del8	I				63	CHR				CHR
130	65 B				110	F508del/876-10del8	I				69	CHR				CHR
131	66 A				61	W1282X/Q1291R	S		80		79	CHR		CHR
132	66 B				85	W1282X/Q1291R	S		88		96
133	67 A				124	F508del/F508del	I				80	CHR	CHR	CHR
134	67 B	NBS			75	F508del/F508del	I				72	CHR		CHR
135	68 A				115	F508del/R553X	I				25	CHR					CIRRHOSIS	CFRD
136	68 B				121	F508del/R553X	I		35		21	CHR		CHR			CIRRHOSIS	CFRD
137	69 A	NBS			67	F508del/DELe22-24	I				84	CHR	CHR	CHR	CHR		CIRRHOSIS		NP
138	69 B				82	F508del/DELe22-24	I				76		CHR	CHR			NO		NP
139	70 A				87	F508del/D110H	S		99		87								NP
140	70 B				77	F508del/D110H	S	REC			100								NP
145	73 A				64	R553X/2789+5G>A	S	REC	118		71
146	73 B	NBS			63	R553X/2789+5G>A	S		101		83			CHR
147	74 A				84	F508del/W1282X	I				95			CHR
148	74 B	NBS			84	F508del/W1282X	I				92			CHR
149	75 A				75	F508del/I1234V	I		81		78			CHR
150	75 B				98	F508del/I1234V	I				83	CHR		CHR
151	76 A				81	G542X/S549R(T>G)	I			95	72	CHR		CHR					NP
152	76 B				98	G542X/S549R(T>G)	I		59	21	30	CHR		CHR					NP
153	77 A				65	F508del/Q1476X	S		100		109								NP
154	77 B				84	F508del/Q1476X	S				104								NP
155	78 A				84	N1303K/2789+5G>A	S		116		107	CHR		CHR					NP
156	78 B				128	N1303K/2789+5G>A	S		103		89	CHR		CHR					NP
157	79 A				78	F508del/S945L	S		83		94	CHR		CHR					NP
158	79 B				110	F508del/S945L	S	REC	60		30	CHR	CHR	CHR					NP
159	80 A				146	F508del/S549N	I				46	CHR							NP
160	80 B				154	F508del/S549N	I				86	CHR		CHR					NP
163	82 A		MI		97	R1066C/L1077P	I		99		90						CIRRHOSIS
164	82 B		MI		75	R1066C/L1077P	I		78		83			CHR			CIRRHOSIS
167	84 A				81	F508del/N1303K	I		129		88	CHR
168	84 B				91	F508del/N1303K	I		97		52	CHR		CHR
169	85 A				71	R334W/[R117L;L997F]	S				80	CHR		CHR					NP
170	85 B				75	R334W/[R117L;L997F]	S		107		120								NP
171	86 A				86	F508del/F508del	I		54	69	71	CHR
172	86 B				104	F508del/F508del	I		23	12	12	CHR
173	87 A				82	2789+5G>A/H1375P	S		116		113
174	87 B				91	2789+5G>A/H1375P	S		67		108	CHR		CHR
175	88 A				80	2789+5G>A/L1077P	S				96			CHR
176	88 B				88	2789+5G>A/L1077P	S	REC	86		108
179	90 A	NBS			109	L1065P/T338I	S				90
180	90B	NBS			100	L1065P/T338I	S				103			CHR
181	91 A	NBS		D	97	F508del/dele22_24	I				60			CHR					NP
182	91 B	NBS		D	138	F508del/dele22_24	I				49			CHR
183	92 A			D	115	F508del/2789+5G>A	I				117	CHR
184	92 B			D	95	F508del/2789+5G>A	I	REC			112			CHR
185	93 A			D	116	F508del/G178R	I				45	CHR
186	93 B			D	114	F508del/G178R	I				47	CHR	CHR
187	94 A				110	F508del/2789+5G>A	S	REC			93			CHR					NP
188	94 B				102	F508del/2789+5G>A	S				101			CHR
191	96 A	NBS			62	F508del/D579G	S				103		CHR
192	96 B				110	F508del/D579G	S				77
193	96 C				84	F508del/D579G	S				34	CHR
194	97 A		MI		107	F508del/DELe14B_17B	I				124						NO		NP
195	97 B				107	F508del/DELe14B_17B	I				93	CHR					NO		NP
196	97 C		MI		131	F508del/DELe14B_17B	I				101	CHR					CIRRHOSIS
197	98 A				102	F508del/G1244E	I				48	CHR
198	98 B				103	F508del/G1244E	I				25	CHR
199	98 C				92	F508del/G1244E	I				75	CHR
200	99 A				97	F508del/D614G	I				81	CHR
201	99 B				79	F508del/D614G	I				56	CHR
202	99 C				65	F508del/D614G	I				83	CHR				CHR
203	100 A				106	N1303K/G542X	I				117			CHR			NO
204	100 B				80	N1303K/G542X	I				74						BILIARY CIRRHOSIS
205	100 C				98	N1303K/G542X	I				88			CHR			NO
206	101 A				115	2789+5G>A/2789+5G>A	S		78		39	CHR					CIRRHOSIS
207	101 B				85	2789+5G>A/2789+5G>A	S		92		44						CIRRHOSIS
208	101 C				85	2789+5G>A/2789+5G>A	S		96		93			CHR			NO
189	95 A				114	2789+5G>A/2789+5G>A	S			64	52	CHR						CFRD
190	95 B				112	2789+5G>A/2789+5G>A	S			98	94
177	89 A				105	F508del/F508del	I				40	CHR		CHR				CFRD
178	89 B				110	F508del/F508del	I		71		30	CHR		CHR
165	83 A				117	DELe22_24/DELe22_24	I		64	69	33	CHR		CHR				CFRD
166	83 B				125	DELe22_24/DELe22_24	I		90	69	86			CHR
161	81 A				67	F508del/S549R(A>C)	I			102	93			CHR
162	81 B				108	F508del/S549R(A>C)	I			33	20			CHR				CFRD
141	71 A				67	F508del/G1349D	I		112	91	59	CHR		CHR					NP
142	71 B				73	F508del/G1349D	I		45	33	20	CHR		CHR				CFRD	NP
143	72 A				79	R334W/N1303K	S	REC	64		47	CHR		CHR				CFRD	NP
144	72 B				103	R334W/N1303K	S	REC	79		67	CHR		CHR					NP
125	63 A				100	DELe 22_24/DELe 22_24	I			61	41	CHR						CFRD
126	63 B				125	DELe 22_24/DELe 22_24	I			89	89			CHR
97	49 A		MI		92	F508del/G85E	I			93	106		CHR	CHR
98	49 B		MI		83	F508del/G85E	I		34		30	CHR	CHR					CFRD
89	45 A				89	F508del/R553X	S				50	CHR					CIRRHOSIS	CFRD
90	45 B				100	F508del/R553X	I				68	CHR					CIRRHOSIS
91	46 A				125	F508del/F508del	S		32	35	34	CHR					CIRRHOSIS	CFRD
92	46 B				86	F508del/F508del	I		51		73	CHR					CIRRHOSIS
85	43 A				81	F508del/N1303K	S				43	CHR						CFRD
86	43 B				75	F508del/N1303K	I				66	CHR
69	35 A				98	F508de/F508del	I				38	CHR					CIRRHOSIS, PORTAL HYP		NP
70	35 B	NBS			105	F508del/F508del	I		50		21	CHR					NO	CFRD
55	28 A				93	F508del/F508del	I		55	40	33		CHR	CHR			CIRRHOSIS	CFRD
56	28 B	NBS			98	F508del/F508del	I			83	99						CIRRHOSIS
39	20 A				113	F508del/F508del	I		109		57	CHR
40	20 B				100	F508del/F508del	I		99		35	CHR						CFRD
11	6 A				93	F508del/G542X	I		100	102	112	CHR					NO		NP
12	6 B				74	F508del/G542X	I			97	86						CIRRHOSIS, PORTAL HYP	CFRD	NP
13	7 A		MI		98	F508del/621+1G->T	I		54	48	34					CHR	CIRRHOSIS, PORTAL HYP
14	7 B		MI		86	F508del/621+1G->T	I		100	94	79	CHR		CHR		CHR	NO	CFRD
